# Supplementary material for: Cooperativity within proximal phosphorylation sites is revealed from large-scale proteomics data
Source: Biol Direct. 2010 Jan 26;5:6. doi: 10.1186/1745-6150-5-6 (PMC2828979; doi:10.1186/1745-6150-5-6)
Supplement: Additional file 1 — Supplementary data S1. List of exceptionally cluster-rich proteins and their functional assignments. Source data for Figure 4. [file 1745-6150-5-6-S1.XLS]

## Sheet: Supplementary-S1
Supplementary Data S1
Proteins with >5 clusters (defined as "proximal phosphosites" ), supported by >5 leterature references.
UniProt Accession	GeneName	Entry Name	Protein Name	Organism	Functional Class	OMIM	Length
Q9UDY2	ZO2	ZO2_HUMAN	Tight junction protein ZO-2 (Zonula occludens protein 2) (Zona occludens protein 2) (Tight junction protein 2)	Homo sapiens (Human)	Adhesion; Tight junction	607709 - ?	1190
Q15149	Plectin1	PLEC1_HUMAN	Plectin-1 (PLTN) (PCN) (Hemidesmosomal protein 1) (HD1)	Homo sapiens (Human)	Cytoskeleton; Actin	:612138 - Epidermolysis bullosa simplex	4684
P10637	TAU	TAU_MOUSE	Microtubule-associated protein tau (Neurofibrillary tangle protein) (Paired helical filament-tau) (PHF-tau)	Mus musculus (Mouse)	Cytoskeleton; Microtubulin	157140 - Tauopathy and respiratory failure	733
P14873	MAP1B	MAP1B_MOUSE	Microtubule-associated protein 1B (MAP-1B) (MAP1.2) (MAP1(X)) [Cleaved into: MAP1 light chain LC1]	Mus musculus (Mouse)	Cytoskeleton; Microtubulin	157129 - ?	2464
P02545	Lamin A/C	LMNA_HUMAN	Lamin-A/C (70 kDa lamin) (Renal carcinoma antigen NY-REN-32)	Homo sapiens (Human)	Intermediate filament	176670 -Hutchinson-Gilford progeria	664
P20700	Lamin B1	LMNB1_HUMAN	Lamin-B1	Homo sapiens (Human)	Intermediate filament	169500 - Leukodystrophy	586
P20152	Vimentin	VIME_MOUSE	Vimentin	Mus musculus (Mouse)	Intermediate filament;	157129 - Animal, CNS defects	466
Q13085	ACC1	ACACA_HUMAN	Acetyl-CoA carboxylase 1 (EC 6.4.1.2) (ACC-alpha) [Includes: Biotin carboxylase (EC 6.3.4.14)]	Homo sapiens (Human)	Lipid synthesis	200350 - ACC1 Deficiency	2346
P35568	IRS-1	IRS1_HUMAN	Insulin receptor substrate 1 (IRS-1)	Homo sapiens (Human)	Signal trunsduction regulator	125853 -Diabetes Type 2	1242
P60484	PTEN	PTEN_HUMAN	Phosphatidylinositol-3,4,5-trisphosphate 3-phosphatase and dual-specificity protein phosphatase PTEN (EC 3.1.3.67) (EC 3.1.3.16) (EC 3.1.3.48) (Phosphatase and tensin homolog) (Mutated in multiple advanced cancers 1)	Homo sapiens (Human)	Signal trunsduction regulator; Protein phosphatase	158350 - Cowden disease (CD)	403
O60343	DBC1D4	TBCD4_HUMAN	TBC1 domain family member 4 (Akt substrate of 160 kDa) (AS160)	Homo sapiens (Human)	Signal trunsduction; GTPase-activating protein	612465 - ?	1298
P00533	EGFR	EGFR_HUMAN	Epidermal growth factor receptor (EC 2.7.10.1) (Receptor tyrosine-protein kinase ErbB-1)	Homo sapiens (Human)	Signal trunsduction; Tyrosine-protein kinase;	131550 - [Cancer, Oncogene]	1210
O75533	SF3B1	SF3B1_HUMAN	Splicing factor 3B subunit 1 (Pre-mRNA-splicing factor SF3b 155 kDa subunit) (SF3b155) (Spliceosome-associated protein 155) (SAP 155)	Homo sapiens (Human)	Splicosome; mRNA processing	605590 - Animal, developmental fetal	1304
Q9NYF8	BCLAF1	BCLF1_HUMAN	Bcl-2-associated transcription factor 1 (Btf)	Homo sapiens (Human)	Transcription regulation	612588 - ?	920
Q9Y2W1	Trap150	TR150_HUMAN	Thyroid hormone receptor-associated protein 3 (Thyroid hormone receptor-associated protein complex 150 kDa component) (Trap150)	Homo sapiens (Human)	Transcription regulation	603809 - ?	955
UniProt Accession	UniProtKB Based Positions
Q9UDY2	[130, 168, 170, 174, 192, 244, 266, 296, 394, 398, 400, 415, 430, 431, 440, 441, 445, 702, 767, 961, 966, 978, 986, 1118, 1159]
Q15149	[125, 149, 720, 782, 1435, 1721, 4030, 4382, 4384, 4385, 4386, 4389, 4391, 4392, 4393, 4396, 4402, 4411, 4539, 4611, 4613, 4620, 4622, 4623]
P10637	[100, 467, 470, 473, 489, 490, 491, 494, 497, 523, 527, 688, 692, 695, 696, 701, 704, 706, 708]
P14873	[527, 541, 544, 561, 614, 828, 829, 934, 989, 1013, 1073, 1151, 1204, 1247, 1255, 1260, 1265, 1277, 1307, 1317, 1319, 1331, 1332, 1334, 1371, 1373, 1382, 1384, 1391, 1395, 1403, 1438, 1497, 1616, 1621, 1768, 1775, 1778, 1781, 1784, 1789, 1792, 1793, 1806, 1813, 1815, 1877, 1911, 1928, 1945, 2030, 2068, 2094]
P02545	[5, 10, 19, 22, 199, 277, 390, 392, 395, 403, 404, 406, 407, 409, 414, 416, 423, 424, 480, 525, 625, 628, 632, 636]
P20700	[19, 20, 23, 25, 28, 200, 391, 393, 395, 396, 404, 405, 406, 575]
P20152	[5, 7, 8, 9, 10, 21, 25, 26, 34, 39, 42, 47, 51, 53, 56, 61, 66, 72, 73, 83, 214, 412, 458, 459]
Q13085	[23, 25, 29, 48, 50, 53, 56, 58, 60, 77, 78, 80, 1201, 1263]
P35568	[24, 46, 268, 270, 272, 274, 307, 312, 323, 341, 345, 348, 374, 527, 530, 531, 574, 612, 616, 629, 632, 636, 639, 662, 794, 892, 896, 1078, 1101, 1145, 1222, 1223]
P60484	[229, 232, 240, 315, 362, 366, 370, 380, 382, 383, 385]
O60343	[318, 341, 344, 568, 570, 588, 591, 642, 666, 751, 752, 754, 757]
P00533	[678, 693, 695, 768, 869, 915, 944, 978, 991, 998, 1016, 1026, 1028, 1039, 1042, 1045, 1064, 1069, 1070, 1071, 1081, 1092, 1104, 1110, 1125, 1166, 1172, 1190, 1197]
O75533	[129, 207, 211, 217, 223, 227, 235, 244, 248, 296, 299, 303, 313, 316, 326, 328, 344, 349, 350, 354, 434, 436]
Q9NYF8	[38, 102, 104, 119, 121, 122, 146, 148, 151, 153, 161, 177, 196, 198, 217, 222, 257, 259, 264, 268, 272, 274, 281, 285, 287, 290, 385, 389, 397, 402, 450, 496, 512, 531, 648, 658, 661, 690, 714, 757, 760, 840]
Q9Y2W1	[30, 34, 36, 46, 47, 51, 53, 55, 119, 134, 136, 139, 211, 237, 240, 243, 248, 253, 264, 268, 315, 320, 379, 406, 408, 534, 535, 575, 622, 662, 672, 682, 685, 698, 823, 833, 874, 928, 939]
UniProt Accession	Reference
Q9UDY2	set(['16964243', '16083285', '18088087', '17081983', '15302935', '16497976'])
Q15149	set(['16083285', '17081983', '8626512', '16097034', '15302935', '16565220', '15951569'])
P10637	set(['16452087', '17242355', '17114649', '15572359', '14642273', '15345747'])
P14873	set(['15572359', '16452087', '15748150', '15731007', '17114649', '15345747'])
P02545	set(['16083285', '17081983', '15302935', '8477740', '7915280', '16964243'])
P20700	set(['16083285', '16964243', '8034666', '8463284', '16565220', '2188730', '17081983'])
P20152	set(['19144319', '7530295', '8718673', '7983050', '12458200', '15592455', '1850997', '2500966', '15345747'])
Q13085	set(['2900138', '17081983', '15302935', '11052978', '7907095', '2900140'])
P35568	set(['15199052', '16129678', '16020478', '15576463', '12624099', '17709744', '15849359', '15516986', '14583092', '16129690', '14769130', '12351658', '16099428', '15001544', '11259577', '15592455', '8349691', '16503154', '17081983', '11606564', '16123357', '15364919'])
P60484	set(['11948419', '11035045', '12077256', '10866658', '12297295', '15793569', '16107342'])
O60343	set(['16083285', '16964243', '12637568', '15302935', '17617058', '11994271', '17081983'])
P00533	set(['7680558', '16097034', '1956339', '17192257', '1939237', '2543683', '11983694', '15901825', '3379075', '15951569', '10347170', '1860884', '8360196', '1651323', '10075741', '7805884', '6090944', '8845374', '7505275', '1309762', '17081983', '15302935', '2115882', '3138233'])
O75533	set(['16083285', '17081983', '15302935', '12105215', '16512921', '16964243'])
Q9NYF8	set(['16083285', '15659558', '17081983', '17570479', '15302935', '16565220', '16964243'])
Q9Y2W1	set(['16083285', '15659558', '17081983', '15302935', '15144186', '16565220', '16964243'])
